# Supplementary material for: Sustained Liver HBsAg Loss and Clonal T- and B-Cell Expansion upon Therapeutic DNA Vaccination Require Low HBsAg Levels
Source: Vaccines (Basel). 2023 Dec 6;11(12):1825. doi: 10.3390/vaccines11121825 (PMC10747285; doi:10.3390/vaccines11121825)
Supplement: Supplementary file 1 [file vaccines-11-01825-s001.zip]

Archive with 1 entries (1 files):
- vaccines-2716206-supplementary.pdf
